# Supplementary material for: Contrasting Patterns of Genetic Structuring in Natural Populations of Arabidopsis lyrata Subsp. petraea across Different Regions in Northern Europe
Source: PLoS One. 2014 Sep 16;9(9):e107479. doi: 10.1371/journal.pone.0107479 (PMC4166467; doi:10.1371/journal.pone.0107479)
Supplement: Supporting Information S2 — Microsatellite data from the ten Icelandic populations of Arabidopsis lyrata used in this study. Data is provided in GenAlEx format, with allele sizes in base pairs. (XLSX) [file pone.0107479.s002.xlsx]

## Sheet: Sheet1
21	248	10	19	29	21	21	27	31	26	27	23	24
248 above ground individuals of Icelandic A. lyrata			Pop_22	Pop_2	Pop_3	Pop_4	Pop_5	Pop_15	Pop_16	Pop_17	Pop_23	Pop_21
Sample no	Pop	AthGAPAb1		F20D22		ICE5		ICE6		ICE12		nga151		nga162		AthCDPK9		AthZFPG		ATTSo392		F19K23		ICE13		ICE14		nga280		SLL2		ELF3		ICE3		ICE7		ICE11		MSAT2.22		nga112
Lit_1	Pop_22	119	127	165	168	167	167	151	151	228	228	93	93	77	77	86	90	139	139	144	144	184	184	236	236	217	229	76	80	297	309	303	311	89	89	92	95	134	134	222	222	178	178
Lit_2	Pop_22	122	127	165	168	167	167	151	151	228	228	93	93	77	77	90	90	139	147	136	144	184	184	236	242	217	229	80	80	297	309	291	311	114	116	95	95	134	134	222	222	178	185
Lit_4	Pop_22	119	122	168	168	167	167	151	151	228	228	99	99	77	77	86	86	139	145	136	136	184	184	236	236	217	229	76	80	309	309	311	311	116	121	95	95	134	134	217	222	185	200
Lit_4b	Pop_22	122	127	165	168	167	167	153	153	228	228	93	93	77	77	90	94	135	145	136	144	184	184	236	236	229	229	80	80	297	309	305	314	89	89	95	95	134	134	222	222	178	200
Lit_5	Pop_22	119	127	165	168	167	167	151	151	228	228	93	93	77	77	90	90	139	139	144	144	184	184	236	242	229	229	80	80	297	297	318	320	89	108	92	92	134	134	222	222	178	178
Lit_6	Pop_22	122	127	168	168	167	167	151	151	0	0	93	93	77	77	86	90	145	145	144	144	184	184	236	236	229	229	80	80	297	309	291	314	89	111	95	95	134	134	222	222	178	206
Lit_7	Pop_22	122	127	165	168	167	167	151	151	228	228	93	93	77	77	86	86	135	139	136	144	184	184	242	242	229	229	80	80	297	297	291	320	114	116	95	95	134	134	209	222	178	178
Lit_8	Pop_22	122	127	165	168	167	167	0	0	228	228	93	93	77	77	86	90	139	139	136	144	184	184	236	242	229	229	80	80	297	297	311	320	91	116	95	95	134	134	217	217	178	178
Lit_9	Pop_22	122	127	165	168	167	167	153	153	228	228	93	93	77	77	86	90	135	139	144	144	192	192	242	242	217	229	80	80	309	309	288	311	89	117	95	95	134	134	217	222	178	206
Lit_10	Pop_22	119	127	165	168	167	167	151	151	228	228	93	93	77	77	90	90	135	139	144	144	184	184	236	242	229	229	80	80	297	309	291	291	80	117	95	95	134	134	222	222	178	178
Lit_12	Pop_22	122	127	168	168	167	167	151	151	228	228	93	93	77	77	86	90	135	139	144	144	184	184	236	236	217	229	76	80	309	309	291	291	89	89	92	95	134	134	217	222	178	206
Lit_13	Pop_22	119	127	165	168	167	167	151	151	228	228	93	93	77	77	90	90	139	145	144	144	184	184	236	236	217	229	76	80	297	297	311	323	116	121	92	95	134	134	222	222	185	212
Lit_15	Pop_22	122	127	168	168	167	167	153	153	228	228	93	93	77	77	86	90	139	145	136	136	184	184	242	242	217	229	76	80	297	297	291	305	91	111	95	95	134	134	222	222	178	200
Lit_16	Pop_22	122	127	168	168	167	167	153	153	228	228	93	93	77	77	86	86	139	139	136	144	184	184	0	0	214	219	76	80	309	309	291	291	89	89	92	95	134	134	209	222	178	178
Lit_17	Pop_22	122	127	168	168	167	167	151	151	228	228	93	93	77	77	86	86	145	145	144	147	184	184	0	0	217	229	76	80	297	309	291	303	102	116	95	95	134	134	222	222	178	200
Lit_18	Pop_22	119	127	168	168	167	167	151	151	228	228	93	93	77	77	86	94	139	145	136	144	184	184	236	236	217	229	80	80	297	309	291	318	91	116	95	95	134	134	217	222	178	185
Lit_19	Pop_22	122	127	165	168	167	167	151	151	228	228	93	93	77	77	90	94	139	139	136	144	192	192	242	242	217	229	76	80	297	309	291	326	89	91	92	95	134	134	209	209	178	185
Lit_20	Pop_22	119	127	165	170	167	167	0	0	228	228	93	93	77	77	86	90	139	139	144	144	184	184	236	242	229	229	80	80	309	309	320	320	116	121	95	95	134	134	222	222	178	200
Lit_21	Pop_22	119	127	165	168	167	167	153	153	228	228	93	93	77	77	90	94	135	139	144	144	184	184	236	236	217	229	80	80	297	297	291	303	89	119	95	95	134	134	222	222	178	200
2_1	Pop_2	119	127	165	165	167	167	153	156	228	228	93	93	77	77	86	90	134	139	144	144	184	184	242	246	217	229	80	80	297	297	311	311	85	113	95	95	134	134	217	222	178	202
2_2	Pop_2	122	127	165	168	167	167	0	0	228	228	93	93	77	77	90	90	134	139	136	136	184	184	236	252	217	229	74	80	309	309	320	320	89	95	92	95	134	134	217	217	200	206
2_3	Pop_2	122	127	165	165	167	167	151	151	228	228	93	93	77	77	86	86	134	139	136	136	184	184	236	252	217	229	76	80	297	297	291	320	85	113	92	95	134	134	217	222	185	200
2_4	Pop_2	127	127	165	168	167	167	153	153	228	228	93	93	77	77	86	90	134	139	136	144	184	184	242	246	229	229	76	80	297	297	0	0	97	113	95	95	134	134	209	217	198	198
2_5	Pop_2	119	127	168	168	167	167	151	151	217	228	93	93	77	77	86	90	134	135	144	144	184	184	236	242	217	229	76	80	297	309	320	323	85	89	95	95	134	134	217	222	200	212
2_6	Pop_2	119	127	168	168	167	167	0	0	228	228	93	93	77	77	86	86	135	139	136	144	184	184	236	252	217	229	76	80	297	297	291	323	89	89	92	95	134	134	217	222	178	212
2_7	Pop_2	119	127	165	168	167	167	153	153	228	228	93	93	77	77	90	90	135	139	136	144	184	184	236	242	229	229	80	80	309	309	311	320	95	113	92	92	134	134	209	217	178	200
2_8	Pop_2	119	127	165	168	167	167	153	153	228	228	93	93	77	77	90	90	139	139	136	136	184	184	236	236	217	229	76	80	297	309	291	311	113	113	92	95	134	134	209	222	178	200
2_9	Pop_2	119	127	165	165	167	167	156	156	230	230	93	93	77	77	86	86	139	145	136	144	184	184	236	236	217	229	76	80	297	297	291	291	89	115	95	95	134	134	217	217	178	200
2_11	Pop_2	119	127	165	168	167	167	0	0	228	228	93	93	77	77	90	90	134	139	136	144	184	195	236	242	217	229	80	80	297	309	291	311	89	89	95	95	134	134	217	217	200	200
2_12	Pop_2	119	127	165	168	167	167	153	153	228	228	93	93	77	77	90	90	139	139	144	144	184	184	236	242	217	229	80	80	297	297	291	291	89	89	95	95	134	134	217	222	178	200
2_13	Pop_2	113	119	165	165	167	167	153	156	230	230	93	93	77	77	90	90	139	145	144	144	184	184	242	250	217	229	76	80	297	297	320	320	89	91	95	95	134	134	222	222	200	206
2_14	Pop_2	122	127	165	168	167	167	151	151	228	228	93	93	77	77	86	90	139	139	144	144	184	184	236	236	217	229	76	80	297	309	311	311	115	115	92	95	134	134	217	217	178	200
2_15	Pop_2	113	119	168	168	167	167	153	153	228	230	93	93	77	77	86	90	139	139	144	144	184	184	236	242	229	229	80	80	297	297	291	291	89	116	95	95	134	134	209	222	200	200
2_16	Pop_2	119	127	168	168	167	167	0	0	228	228	93	93	77	77	86	90	135	139	144	144	184	184	236	242	217	229	76	80	309	309	291	320	89	113	95	95	134	134	222	222	200	200
2_17	Pop_2	122	127	168	168	167	167	0	0	228	228	93	93	77	77	90	90	145	145	144	144	184	184	242	252	217	229	80	80	297	297	291	314	85	89	92	95	134	134	217	217	200	202
2_18	Pop_2	113	119	165	168	167	167	153	153	228	228	93	93	77	77	86	90	135	139	136	144	184	184	242	242	217	229	80	80	297	309	291	311	89	89	95	95	134	134	209	217	200	200
2_19	Pop_2	113	119	168	168	167	167	0	0	228	230	93	93	77	77	86	86	139	145	144	144	186	186	242	242	217	229	76	80	297	297	291	291	93	113	95	95	134	134	217	222	200	200
2_20	Pop_2	122	127	165	168	167	167	0	0	228	228	93	93	77	77	90	90	134	135	144	144	184	184	236	242	217	229	76	80	297	297	291	291	89	89	95	95	134	134	217	222	178	200
2_21	Pop_2	119	127	165	168	167	167	0	0	228	230	93	93	77	77	86	90	134	135	144	144	184	184	236	242	217	229	76	80	297	297	291	291	89	89	95	95	134	134	217	222	178	200
2_22	Pop_2	119	127	165	168	167	167	0	0	228	230	93	93	77	77	86	90	135	139	144	144	184	184	236	242	217	229	76	80	297	297	291	291	85	113	95	95	134	134	217	222	178	202
2_23	Pop_2	122	127	168	168	167	167	151	153	228	228	93	93	77	77	90	90	135	145	136	144	184	184	242	242	229	229	80	80	297	297	291	311	95	95	92	92	134	134	217	217	178	178
2_24	Pop_2	122	127	168	168	167	167	151	153	228	228	93	93	77	77	90	90	135	145	136	144	184	184	242	242	217	229	80	80	297	297	291	311	95	95	92	92	134	134	217	217	178	178
2_26	Pop_2	122	127	168	168	167	167	153	153	228	228	93	93	77	77	86	86	135	139	136	144	184	184	242	246	219	229	80	80	0	0	291	291	113	123	92	92	134	134	222	222	178	200
2_27	Pop_2	122	127	165	165	167	167	156	156	228	228	93	93	77	77	86	86	134	134	136	136	184	184	236	252	223	229	76	80	297	297	291	291	95	119	92	95	134	134	217	217	200	200
2_28	Pop_2	122	127	168	168	167	167	153	153	228	228	93	93	77	77	86	90	134	145	136	144	184	184	242	242	217	229	80	80	297	309	291	320	89	119	95	95	134	134	217	222	178	206
2_30	Pop_2	122	127	165	168	167	167	151	153	228	228	93	93	77	77	86	86	134	145	144	144	184	184	236	242	229	229	80	80	297	297	291	311	89	113	95	95	134	134	222	222	200	200
2_31	Pop_2	122	127	165	168	167	167	151	151	228	228	93	93	77	77	86	90	134	139	144	144	184	184	242	242	217	229	80	80	297	297	311	311	89	95	95	95	134	134	217	217	185	205
2_32	Pop_2	119	127	165	168	167	167	0	0	228	230	93	93	77	77	90	90	134	135	144	144	184	184	242	242	217	229	80	80	297	297	320	320	89	116	92	95	134	134	222	222	200	206
3_1	Pop_3	122	127	168	168	167	167	151	151	228	228	93	93	77	77	90	94	134	139	144	144	184	184	252	252	217	229	80	80	297	309	291	291	89	89	95	95	134	134	209	217	200	200
3_2	Pop_3	119	127	168	168	167	167	0	0	228	230	93	93	77	77	90	94	134	134	144	144	184	184	242	252	217	229	80	80	297	309	291	291	115	121	95	95	134	134	222	224	200	200
3_3	Pop_3	119	127	168	168	167	167	0	0	228	228	93	93	77	77	90	94	134	134	144	144	184	184	242	252	217	229	76	80	297	309	291	291	115	121	95	95	134	134	222	224	200	200
3_4	Pop_3	119	127	168	168	167	167	0	0	228	228	93	93	77	77	90	94	134	134	144	144	184	184	242	252	217	229	80	80	297	309	291	291	115	121	95	95	134	134	222	224	200	200
3_5	Pop_3	122	127	165	168	167	167	153	153	228	230	93	93	77	77	90	94	145	145	136	136	184	184	242	252	229	229	80	80	297	309	320	323	109	109	95	95	134	134	222	222	185	200
3_6	Pop_3	127	127	165	168	167	167	153	153	228	230	93	93	77	77	90	94	145	145	136	136	184	184	0	0	223	223	76	80	297	309	320	323	109	109	95	95	134	134	222	222	185	200
3_8	Pop_3	122	127	165	168	167	167	153	153	228	230	93	93	77	77	90	94	145	145	136	136	184	184	242	252	217	229	76	80	297	309	320	323	109	109	95	95	134	134	222	222	185	200
3_12	Pop_3	119	127	165	168	167	167	153	153	228	230	93	93	77	77	90	94	134	145	136	144	175	184	242	252	217	229	76	80	297	309	291	320	109	115	95	95	134	134	222	224	200	200
3_13	Pop_3	119	127	165	168	167	167	153	153	228	230	93	93	77	77	90	94	134	145	136	144	184	184	242	252	217	229	76	80	297	309	291	320	109	115	95	95	134	134	222	224	200	200
3_14	Pop_3	119	127	165	168	167	167	0	0	230	230	93	93	77	77	90	94	134	145	136	144	184	184	242	252	217	229	80	80	297	297	320	323	109	109	95	95	134	134	222	222	200	200
3_15	Pop_3	119	127	165	168	167	167	151	151	228	230	93	93	77	77	90	90	134	139	144	144	184	184	236	252	229	229	80	80	297	297	303	323	89	119	95	95	134	134	222	222	200	200
3_16	Pop_3	119	127	165	168	167	167	151	151	228	230	93	93	77	77	90	90	134	139	144	144	184	184	236	252	217	229	76	80	297	297	303	323	89	119	95	95	134	134	222	222	200	200
3_17	Pop_3	119	127	165	168	167	167	151	151	228	230	93	93	77	77	90	90	134	139	144	144	184	184	236	252	217	229	80	80	297	297	303	323	89	119	95	95	134	134	222	222	200	200
3_19	Pop_3	119	127	165	168	167	167	151	151	228	230	93	93	77	77	90	94	139	139	144	144	184	184	236	242	217	229	76	80	297	309	291	320	89	119	95	95	134	134	222	222	200	200
3_20	Pop_3	119	127	165	168	167	167	151	151	228	230	93	93	77	77	90	94	139	139	144	144	184	184	236	242	217	229	80	80	297	309	291	320	89	119	95	95	134	134	222	222	200	200
3_21	Pop_3	119	127	165	168	167	167	151	151	228	228	93	93	77	77	90	94	139	139	144	144	184	184	0	0	225	225	80	80	297	309	291	320	89	119	95	95	134	134	222	222	200	200
3_23	Pop_3	119	127	165	168	167	167	151	151	228	230	93	93	77	77	90	94	139	139	144	144	184	192	236	242	229	229	76	80	297	309	291	320	89	119	95	95	134	134	222	222	200	200
3_24	Pop_3	119	127	165	168	167	167	151	151	228	230	93	93	77	77	90	94	139	139	144	144	175	184	236	242	217	229	76	80	297	309	291	320	89	119	95	95	134	134	222	222	200	200
3_25	Pop_3	119	127	165	168	167	167	151	151	228	230	93	93	77	77	90	94	139	139	144	144	184	184	236	242	217	229	76	80	297	309	291	320	87	119	95	95	134	134	222	222	200	200
3_26	Pop_3	119	127	165	168	167	167	151	153	228	230	93	93	77	77	90	94	139	139	144	144	175	184	236	242	217	229	76	80	297	309	291	320	89	119	95	95	134	134	222	222	200	200
3_27	Pop_3	119	127	165	168	167	167	151	151	228	230	93	93	77	77	90	90	134	139	144	144	175	184	236	252	217	229	76	80	297	297	303	323	89	119	95	95	134	134	222	222	200	200
4_1	Pop_4	119	127	165	168	167	167	147	151	228	230	93	93	77	77	86	94	134	145	144	144	175	184	242	252	217	229	76	80	297	309	291	303	89	89	95	95	130	134	209	222	178	200
4_3	Pop_4	113	119	168	168	167	167	147	151	228	228	93	93	77	77	90	94	134	139	144	144	175	184	242	242	217	229	76	80	309	309	291	320	89	123	95	95	134	134	217	222	185	200
4_4	Pop_4	122	127	168	168	167	167	151	151	228	228	93	93	77	77	90	90	134	141	144	144	184	184	236	242	229	229	80	80	309	309	291	320	89	121	95	95	134	134	222	222	185	206
4_6	Pop_4	119	127	165	165	167	167	147	151	228	228	93	93	77	77	90	94	145	145	144	144	184	184	242	252	217	229	76	80	297	309	303	320	89	113	92	95	134	134	217	222	200	200
4_7	Pop_4	113	119	168	168	166	166	153	153	230	230	93	93	77	77	90	90	134	139	144	144	184	184	236	252	217	229	76	80	309	309	291	303	89	111	95	95	134	134	222	222	200	206
4_8	Pop_4	119	127	165	170	167	167	151	153	228	228	93	93	77	77	90	90	145	145	144	144	184	184	242	252	217	229	76	80	297	297	320	326	89	89	95	95	134	134	209	222	200	200
4_9	Pop_4	119	127	165	168	167	167	0	0	230	230	93	93	77	77	90	90	139	139	144	144	184	184	236	242	217	229	80	80	297	297	311	323	89	111	95	95	134	134	209	209	185	200
4_10	Pop_4	122	127	165	168	167	167	151	151	230	230	93	93	77	77	86	90	139	145	144	144	184	184	236	252	217	229	80	80	297	309	320	323	78	111	95	95	134	134	209	209	200	200
4_11	Pop_4	119	127	165	165	167	167	151	156	228	228	93	93	77	77	86	90	134	145	136	144	175	184	236	252	217	229	76	80	297	309	320	320	87	87	95	95	134	134	217	217	200	200
4_12	Pop_4	113	119	165	165	167	167	153	153	228	228	93	93	77	77	86	90	139	139	144	144	184	184	236	236	217	229	80	80	309	309	291	303	87	93	92	92	134	134	222	222	200	200
4_13	Pop_4	113	119	165	168	167	167	154	154	228	228	93	93	77	77	86	90	139	139	144	144	184	184	236	242	217	229	76	80	297	309	291	320	89	89	95	95	134	134	209	209	178	200
4_14	Pop_4	119	127	165	165	167	167	153	156	228	228	93	93	77	77	90	90	139	139	144	144	184	184	236	236	217	229	76	80	297	309	303	320	89	111	92	95	134	134	222	222	200	200
4_15	Pop_4	113	119	165	168	167	167	151	151	228	230	93	93	77	77	90	90	134	145	144	144	184	184	236	252	217	229	76	80	297	297	291	291	89	89	92	92	134	134	209	222	200	200
4_16	Pop_4	127	127	165	165	167	167	151	151	228	230	93	93	77	77	86	90	134	139	136	154	184	184	242	242	217	229	76	80	297	297	320	320	89	111	92	95	134	134	209	217	200	200
4_17	Pop_4	122	127	165	165	167	167	151	151	228	230	93	93	77	77	86	90	134	139	136	154	184	184	242	242	217	229	76	80	297	297	320	320	89	111	92	95	134	134	209	217	200	200
4_18	Pop_4	119	127	168	168	167	167	153	153	228	228	93	93	77	77	86	90	134	139	136	144	184	184	236	242	217	229	76	80	297	309	291	291	89	89	95	95	134	134	209	222	200	200
4_19	Pop_4	113	119	165	165	167	167	153	156	228	230	93	93	77	77	90	90	134	145	136	144	184	184	242	252	217	229	76	80	297	297	291	320	89	116	95	95	134	134	209	222	178	178
4_21	Pop_4	119	127	165	168	167	167	147	151	228	230	93	93	77	77	90	90	134	134	136	144	184	184	252	252	217	229	76	80	297	297	291	291	85	111	92	95	134	134	217	222	178	200
4_22	Pop_4	122	127	165	168	167	167	153	153	228	230	93	93	77	77	90	90	134	139	136	144	184	184	236	242	217	229	76	80	297	297	291	320	89	89	95	95	134	134	209	222	185	200
4_23	Pop_4	119	127	168	168	167	167	151	153	228	228	93	93	77	77	86	90	134	139	144	144	184	184	236	242	217	229	76	80	297	309	291	303	89	89	95	95	134	134	222	222	200	206
4_24	Pop_4	122	127	168	168	167	167	147	151	228	228	93	93	77	77	86	90	139	141	144	144	184	184	242	242	217	229	76	80	309	309	303	320	89	89	95	95	134	134	222	222	200	206
5_1	Pop_5	122	127	165	168	167	167	0	0	228	228	93	93	77	77	86	90	145	145	136	144	184	184	242	252	217	229	76	80	297	309	291	300	89	89	92	95	134	134	209	222	178	200
5_2	Pop_5	119	127	165	168	167	167	0	0	222	228	93	93	77	77	90	94	145	145	136	144	184	184	242	252	217	217	76	80	297	297	291	314	89	89	95	95	134	134	209	222	178	178
5_3	Pop_5	122	127	168	168	167	167	0	0	222	228	93	93	77	77	86	90	139	139	136	136	0	0	242	252	217	229	80	80	297	297	311	320	89	91	92	95	134	134	209	222	178	185
5_4	Pop_5	119	127	165	168	167	167	0	0	222	228	93	93	77	77	90	94	145	145	136	144	184	184	242	252	217	229	76	80	297	297	291	314	85	87	95	95	134	134	209	222	178	178
5_5	Pop_5	113	119	165	168	167	167	153	153	228	228	93	93	77	77	86	90	134	139	136	144	184	184	252	252	217	229	76	80	297	309	314	326	89	89	95	95	134	134	209	222	185	200
5_6	Pop_5	119	127	165	168	167	167	151	151	222	228	93	93	77	77	90	94	145	145	136	144	184	184	242	252	217	229	76	80	297	297	291	314	89	89	95	95	134	134	209	222	178	178
5_7	Pop_5	119	127	168	168	167	167	0	0	222	228	93	93	77	77	86	90	139	139	136	136	184	184	242	252	217	229	80	80	297	297	320	326	89	89	92	95	134	134	222	222	178	185
5_8	Pop_5	119	127	168	168	167	167	0	0	222	228	93	93	77	77	86	90	139	139	136	136	184	184	0	0	225	236	80	80	297	297	320	326	89	89	92	95	134	134	222	222	178	185
5_9	Pop_5	122	127	165	168	167	167	0	0	222	228	93	93	77	77	90	90	139	139	136	136	0	0	252	252	217	229	80	80	297	297	291	320	89	89	95	95	134	134	222	222	178	200
5_10	Pop_5	122	127	168	168	167	167	153	153	220	228	93	93	77	77	90	90	134	139	136	144	184	184	236	242	229	229	80	80	297	297	311	320	89	115	95	95	134	134	209	222	178	185
5_11	Pop_5	119	127	165	168	167	167	0	0	228	230	93	93	77	77	86	86	139	139	136	136	184	184	242	252	217	229	76	80	297	297	300	320	89	117	92	95	134	134	209	222	185	200
5_12	Pop_5	119	127	165	168	167	167	147	147	228	228	93	93	77	77	90	90	134	139	136	144	184	184	242	252	217	229	76	80	297	297	311	311	89	91	95	95	134	134	209	222	200	206
5_13	Pop_5	119	127	165	168	167	167	147	147	222	228	93	93	77	77	90	90	134	139	136	144	184	184	242	252	217	229	76	80	297	297	311	311	89	91	95	95	134	134	209	222	200	206
5_14	Pop_5	122	127	168	168	167	167	0	0	220	228	93	93	77	77	90	90	139	153	136	144	184	184	242	252	217	229	80	80	297	297	291	311	89	91	92	95	134	134	209	222	178	200
5_15	Pop_5	122	127	168	168	167	167	147	147	228	228	93	93	77	77	90	90	139	145	136	136	0	0	242	242	217	229	80	80	297	297	311	311	89	91	95	95	134	134	209	222	200	206
5_16	Pop_5	119	127	165	168	167	167	153	153	220	228	93	93	77	77	90	90	139	145	136	136	0	0	236	242	217	229	80	80	297	297	291	320	89	89	92	95	134	134	222	222	178	185
5_17	Pop_5	122	127	168	168	167	167	151	151	228	228	93	93	77	77	86	94	135	139	136	147	184	184	236	252	217	229	80	80	297	309	314	320	89	89	92	92	134	134	217	222	178	200
5_18	Pop_5	119	127	165	168	167	167	147	147	222	228	93	93	77	77	86	90	139	145	136	136	0	0	242	242	217	229	80	80	297	297	311	311	89	91	92	95	134	134	209	222	200	206
5_19	Pop_5	122	127	165	168	167	167	153	153	228	228	93	93	77	77	86	90	145	157	136	144	184	184	242	252	217	229	80	80	297	309	311	311	89	91	95	95	134	134	209	217	178	200
5_20	Pop_5	122	127	168	168	167	167	0	0	228	230	93	93	77	77	86	90	139	145	136	136	184	184	242	242	217	229	76	80	297	297	311	320	89	91	92	95	134	134	209	222	178	200
5_21	Pop_5	122	127	168	168	167	167	0	0	228	228	93	93	77	77	86	86	134	139	136	144	0	0	242	242	229	229	80	80	297	297	311	311	91	117	95	95	134	134	209	222	178	200
5_22	Pop_5	127	127	165	168	167	167	0	0	228	228	93	93	77	77	86	86	145	145	136	144	184	184	242	242	217	229	74	80	297	297	311	314	91	111	95	95	134	134	209	222	178	178
5_23	Pop_5	119	127	168	168	167	167	151	151	228	230	93	93	77	77	86	90	145	145	136	144	184	184	245	252	221	229	76	80	297	309	291	320	89	89	95	95	134	134	222	222	178	178
5_24	Pop_5	119	127	168	168	167	167	147	147	228	228	93	93	77	77	86	90	134	145	136	144	0	0	231	231	221	223	76	80	297	297	308	318	89	91	95	95	134	134	209	222	200	206
5_25	Pop_5	119	127	165	168	167	167	151	151	228	230	93	93	77	77	90	90	135	139	136	144	184	184	242	242	217	229	76	80	297	297	291	311	89	89	95	95	134	134	209	222	178	206
5_26	Pop_5	119	119	165	168	167	167	151	151	228	230	93	93	77	77	86	90	139	145	136	136	184	184	236	252	217	229	76	80	297	297	311	326	89	89	92	95	134	134	222	222	178	185
5_27	Pop_5	119	127	168	168	167	167	153	153	228	228	93	93	77	77	86	90	135	145	136	144	184	184	236	252	229	229	80	80	297	309	291	311	91	91	92	95	134	134	209	222	185	200
15_1	Pop_15	119	127	165	168	167	167	153	153	228	228	93	93	77	77	86	86	135	139	136	144	184	184	236	242	217	229	80	80	297	309	291	291	70	87	92	92	134	134	222	222	180	185
15_2	Pop_15	122	127	165	168	167	167	151	151	228	228	93	93	77	77	86	90	135	139	136	136	184	184	236	236	229	229	80	80	297	309	291	311	70	91	92	95	134	134	209	222	180	185
15_3	Pop_15	119	127	165	168	167	167	151	153	230	230	93	93	77	77	86	86	139	139	136	144	184	184	236	242	229	229	80	80	297	297	291	318	121	122	92	92	134	134	209	209	185	185
15_4	Pop_15	119	127	168	168	167	167	153	153	228	230	93	93	77	77	86	86	139	139	144	144	184	184	236	242	217	229	80	80	297	297	291	318	70	122	92	92	134	134	209	209	180	185
15_5	Pop_15	122	127	165	165	167	167	151	151	228	228	93	93	77	77	86	90	139	145	136	144	184	184	236	242	217	229	76	80	297	297	311	314	70	70	95	95	134	134	209	222	185	200
15_6	Pop_15	122	127	165	165	167	167	151	151	228	230	93	93	77	77	90	94	135	139	144	144	184	184	236	236	229	229	74	80	297	309	311	314	95	95	95	95	134	134	209	222	178	185
15_7	Pop_15	119	119	165	165	167	167	153	156	228	230	93	93	77	77	86	86	139	139	136	136	184	184	236	236	229	229	80	80	297	309	291	318	111	117	92	95	134	134	222	222	180	185
15_8	Pop_15	119	119	165	168	167	167	151	153	228	230	93	93	77	77	86	86	135	157	136	136	184	184	236	236	221	229	80	80	297	297	291	311	116	116	92	92	134	134	217	222	178	200
15_9	Pop_15	119	127	165	165	167	167	153	156	228	230	93	93	77	77	86	86	139	139	136	136	184	184	236	236	229	229	76	80	297	309	291	311	97	123	92	92	134	134	222	222	180	185
15_10	Pop_15	119	127	165	165	167	167	151	151	228	230	93	93	77	77	86	90	139	139	136	144	184	184	236	236	217	229	80	80	297	309	291	314	80	116	92	92	134	134	222	222	185	185
15_11	Pop_15	122	127	168	168	167	167	151	153	228	228	93	93	77	77	86	86	139	147	136	136	184	184	236	236	217	229	80	80	297	297	291	320	111	111	92	92	134	134	209	222	178	178
15_12	Pop_15	119	119	165	168	167	167	153	153	228	230	93	93	77	77	86	90	139	139	136	144	184	184	236	236	217	229	76	80	297	297	291	311	89	89	92	95	134	134	209	222	185	185
15_13	Pop_15	122	127	165	168	167	167	151	151	228	230	93	93	77	77	94	94	139	139	136	136	0	0	236	252	217	229	76	80	297	297	311	311	89	89	92	95	134	134	217	222	178	185
15_14	Pop_15	119	127	165	165	167	167	151	153	228	230	93	93	77	77	86	90	139	139	136	144	184	184	236	236	217	229	80	80	297	297	311	314	89	91	92	92	134	134	209	222	185	185
15_15	Pop_15	119	127	165	165	167	167	153	156	228	230	93	93	77	77	86	86	135	139	136	144	184	184	236	236	229	229	80	80	309	309	311	311	89	117	0	0	134	134	222	222	185	209
15_16	Pop_15	122	127	165	168	167	167	153	153	228	230	93	93	77	77	86	94	139	139	136	144	0	0	236	236	219	229	80	80	297	297	283	311	87	123	92	95	134	134	222	222	185	200
15_17	Pop_15	119	127	165	165	167	167	153	156	228	228	93	93	77	77	90	94	145	157	136	136	184	184	236	242	229	229	80	80	297	297	291	311	89	121	95	95	134	134	222	222	185	200
15_18	Pop_15	122	127	165	168	167	167	153	153	228	228	93	93	77	77	90	94	139	139	136	136	192	192	236	242	229	229	80	80	297	309	291	297	89	123	95	95	134	134	217	222	200	202
15_19	Pop_15	119	127	165	165	167	167	153	156	228	228	93	93	77	77	86	86	139	145	136	136	184	184	236	236	229	229	74	80	297	309	291	291	114	117	92	95	134	134	209	222	178	200
15_20	Pop_15	119	127	165	168	167	167	151	151	228	230	93	93	77	77	86	90	145	155	136	144	184	184	242	242	217	229	80	80	297	309	291	291	87	123	92	95	134	134	209	209	180	185
15_21	Pop_15	119	127	168	168	167	167	151	153	228	230	93	93	77	77	90	94	135	155	136	136	184	184	236	242	217	229	80	80	297	309	0	0	111	123	92	95	134	134	209	222	180	185
15_22	Pop_15	119	127	168	168	167	167	151	153	228	230	93	93	77	77	90	94	135	155	136	136	184	184	236	242	229	229	80	80	297	309	291	311	111	123	92	95	134	134	209	222	180	185
15_23	Pop_15	119	127	165	165	167	167	151	151	228	228	93	93	77	77	86	94	139	139	136	144	184	184	236	252	217	229	80	80	297	309	311	311	91	113	95	95	134	134	209	222	185	185
15_24	Pop_15	119	127	165	165	167	167	153	153	228	230	93	93	77	77	86	90	135	139	136	144	184	184	0	0	221	229	76	80	297	297	311	314	91	117	92	95	134	134	209	222	178	200
15_25	Pop_15	113	119	165	168	167	167	0	0	228	230	93	93	77	77	86	90	139	153	136	144	184	184	236	236	229	229	76	80	297	297	311	314	87	119	95	95	134	134	213	222	0	0
15_26	Pop_15	119	127	165	165	167	167	153	156	228	228	93	93	77	77	86	98	139	145	136	136	184	184	236	236	217	229	76	80	297	309	291	323	89	121	92	95	134	134	222	222	180	185
15_27	Pop_15	122	127	165	168	167	167	153	153	228	228	93	93	77	77	86	90	139	139	136	136	184	184	236	242	217	229	76	80	297	309	311	323	89	121	92	95	134	134	217	222	185	185
15_28	Pop_15	122	127	165	165	167	167	153	156	230	230	93	93	77	77	86	86	139	145	136	144	184	184	236	242	217	229	76	80	297	297	311	314	95	123	92	95	134	142	213	222	185	185
15_29	Pop_15	127	127	165	165	167	167	153	156	230	230	93	93	77	77	86	86	139	145	136	144	184	184	236	242	217	229	76	80	297	297	311	314	95	123	92	95	134	142	0	0	185	185
15_30	Pop_15	119	127	165	168	167	167	153	153	228	230	93	93	77	77	86	90	139	145	144	144	184	184	236	236	229	229	80	80	309	309	314	314	121	121	95	95	134	134	222	222	185	200
15_31	Pop_15	122	127	168	168	167	167	151	153	228	230	93	93	77	77	86	90	139	139	136	144	184	184	236	236	219	229	76	80	309	309	311	314	89	120	95	95	134	134	222	222	180	185
16_1	Pop_16	122	127	168	168	167	167	151	151	228	228	93	93	77	77	86	90	139	139	144	144	184	184	236	236	217	229	80	80	309	309	314	314	89	122	95	95	134	134	222	222	185	185
16_2	Pop_16	122	127	165	168	167	167	0	0	230	230	93	93	77	77	86	86	139	139	136	136	0	0	236	252	217	229	76	80	297	297	291	314	89	113	95	95	134	134	222	222	178	185
16_3	Pop_16	122	127	165	168	167	167	151	153	228	230	93	93	77	77	86	90	139	139	136	144	184	184	236	252	217	229	76	80	309	309	291	311	89	109	95	95	134	134	222	222	185	200
16_4	Pop_16	127	127	165	168	167	167	151	151	228	230	93	93	77	77	86	90	139	147	136	144	184	184	236	236	217	229	80	80	309	309	291	311	89	89	92	95	134	134	209	222	185	200
16_5	Pop_16	122	127	168	168	167	167	153	153	228	230	93	93	77	77	86	90	139	149	136	144	184	184	236	252	217	229	80	80	297	309	311	311	89	113	95	95	134	134	209	222	178	185
16_6	Pop_16	119	127	165	168	167	167	151	151	228	228	93	93	77	77	86	86	139	145	144	144	184	184	236	236	229	229	80	80	297	309	291	314	89	89	92	95	134	134	209	217	185	200
16_7	Pop_16	122	127	165	168	167	167	151	151	228	230	93	93	77	77	86	86	139	139	136	144	184	184	236	252	217	229	80	80	297	297	311	320	91	113	92	95	134	134	222	222	185	185
16_8	Pop_16	122	127	168	168	167	167	151	151	228	228	93	93	77	77	86	86	139	139	144	144	0	0	236	236	217	229	74	80	309	309	291	314	89	113	95	95	134	134	222	222	185	200
16_9	Pop_16	119	127	168	168	167	167	0	0	228	228	93	93	77	77	86	86	139	139	136	136	184	184	236	242	217	229	80	80	297	297	311	311	89	91	0	0	134	134	209	222	185	200
16_10	Pop_16	122	127	168	168	167	167	147	151	228	228	93	93	77	77	90	90	135	135	144	144	184	184	236	236	229	229	76	80	309	309	311	320	87	109	92	92	134	134	217	222	200	200
16_11	Pop_16	122	127	168	168	167	167	147	151	228	228	93	93	77	77	90	90	135	135	144	144	184	184	236	236	217	229	76	80	309	309	311	320	87	109	92	92	134	134	217	222	200	200
16_12	Pop_16	119	127	168	168	167	167	151	153	228	230	93	93	77	77	90	90	139	139	136	144	184	184	236	252	217	229	80	80	297	297	311	314	113	122	95	95	134	134	209	217	178	185
16_13	Pop_16	122	127	165	165	167	167	151	151	228	228	93	93	77	77	90	90	139	145	136	144	184	184	236	242	217	229	76	80	297	309	311	311	117	117	95	95	134	134	222	222	200	200
16_14	Pop_16	122	127	165	165	167	167	151	151	228	228	93	93	77	77	90	90	139	145	136	144	175	175	236	242	217	229	76	80	297	309	311	311	117	117	95	95	134	134	222	222	200	200
16_15	Pop_16	119	127	165	168	167	167	151	151	228	228	93	93	77	77	86	90	139	139	136	136	0	0	236	236	217	229	80	80	309	309	311	320	89	111	95	95	134	134	222	222	185	200
16_16	Pop_16	119	127	165	165	167	167	151	151	228	228	93	93	77	77	90	90	135	145	136	144	175	184	236	236	221	229	76	80	0	0	311	320	113	119	95	95	134	134	209	222	185	200
16_17	Pop_16	122	127	168	168	167	167	151	151	228	228	93	93	77	77	86	90	135	139	144	144	0	0	236	236	217	229	76	80	297	297	291	311	113	122	92	95	134	134	209	217	185	185
16_19	Pop_16	119	127	165	165	167	167	153	153	228	230	93	93	77	77	90	90	135	145	136	144	184	184	236	242	229	229	74	80	297	297	311	311	89	119	95	95	134	134	209	222	178	185
16_20	Pop_16	122	127	168	168	167	167	151	151	228	230	93	93	77	77	86	90	135	139	136	136	184	184	236	236	229	229	80	80	297	309	311	311	89	113	95	95	134	134	222	222	185	200
16_21	Pop_16	122	127	165	168	167	167	153	153	228	230	93	93	77	77	86	90	135	139	136	136	184	184	236	236	217	229	80	80	297	309	311	311	91	113	92	95	134	134	211	222	185	185
16_22	Pop_16	119	127	168	168	167	167	0	0	228	230	93	93	77	77	86	90	139	145	144	144	0	0	236	236	229	229	80	80	309	309	283	291	123	123	95	95	134	134	222	222	185	200
16_23	Pop_16	119	127	168	168	167	167	0	0	228	230	93	93	77	77	86	90	139	145	144	144	0	0	236	236	229	229	80	80	309	309	291	291	123	123	95	95	134	134	222	222	185	200
16_24	Pop_16	122	127	165	168	167	167	151	151	228	230	93	93	77	77	86	86	139	139	144	144	0	0	236	252	229	229	80	80	297	309	311	320	111	113	95	95	134	134	209	222	185	200
16_25	Pop_16	119	127	165	168	167	167	151	151	228	230	93	93	77	77	86	90	139	145	144	144	184	184	236	242	229	229	74	80	297	309	0	0	89	89	0	0	134	134	209	209	0	0
16_26	Pop_16	127	127	168	168	167	167	151	151	228	230	93	93	77	77	86	90	134	139	136	136	0	0	236	236	217	229	80	80	297	309	291	314	89	113	92	95	134	134	209	213	178	185
16_27	Pop_16	127	127	165	168	167	167	151	151	228	228	93	93	77	77	86	90	139	163	136	136	184	184	236	236	217	229	76	80	297	309	311	314	89	121	95	95	134	134	209	217	185	200
17A_1	Pop_17	119	127	165	165	167	167	153	156	228	230	93	93	77	77	86	90	135	145	136	144	184	184	236	242	217	229	76	80	297	309	311	314	70	91	95	95	134	142	222	222	178	206
17A_2	Pop_17	119	127	165	165	167	167	153	156	228	230	93	93	77	77	86	90	135	145	136	144	184	184	236	242	217	229	80	80	297	309	311	314	70	91	95	95	134	142	222	222	178	206
17A_3	Pop_17	119	127	165	165	167	167	153	156	228	230	93	93	77	77	86	90	135	145	136	144	184	184	236	242	217	229	80	80	297	309	311	314	0	0	0	0	130	142	222	222	178	206
17A_4	Pop_17	119	127	165	165	167	167	156	156	228	228	93	93	77	77	86	86	134	135	136	144	184	184	236	242	217	229	80	80	297	309	314	314	89	91	95	95	134	142	222	222	178	178
17A_5	Pop_17	119	127	165	165	167	167	151	151	228	230	93	93	77	77	86	90	135	145	144	144	184	184	242	242	217	229	76	80	297	309	311	311	70	89	0	0	134	134	222	222	185	206
17A_6	Pop_17	119	127	165	165	167	167	153	153	228	230	93	93	77	77	86	90	135	145	136	144	184	184	236	242	217	229	80	80	297	309	311	314	70	91	95	95	134	142	222	222	178	206
17A_7	Pop_17	119	127	165	165	167	167	153	153	228	230	93	93	77	77	86	90	135	145	136	144	184	184	236	242	217	229	76	80	297	309	311	314	70	91	95	95	134	142	222	222	178	206
17B_8	Pop_17	127	127	165	168	167	167	151	151	228	228	93	93	77	77	86	90	139	145	136	144	184	184	236	242	217	229	80	80	309	309	311	311	89	89	95	95	134	134	217	217	178	185
17B_9	Pop_17	122	127	165	168	167	167	151	151	228	228	93	93	77	77	86	90	139	145	136	144	184	184	236	242	229	229	80	80	309	309	311	311	89	89	95	95	134	134	217	217	178	185
17B_10	Pop_17	122	127	165	168	167	167	151	151	228	228	93	93	77	77	86	86	145	145	144	144	184	184	242	242	217	229	76	80	297	309	291	311	70	89	95	95	134	134	222	222	178	200
17B_11	Pop_17	122	127	165	165	167	167	153	153	228	228	93	93	77	77	86	86	145	147	136	144	184	184	236	236	229	229	80	80	297	309	291	308	89	91	95	95	134	142	217	222	185	200
17B_12	Pop_17	119	127	168	168	167	167	151	153	228	228	93	93	77	77	86	90	139	145	136	144	184	184	236	236	229	229	80	80	297	309	308	311	89	89	92	95	134	142	217	222	178	200
17B_13	Pop_17	119	127	165	168	167	167	153	153	228	228	93	93	77	77	86	86	145	145	144	144	184	184	236	236	229	229	80	80	297	309	291	308	89	89	92	92	134	142	222	222	178	200
17B_15	Pop_17	119	127	165	165	167	167	156	156	228	228	93	93	77	77	86	86	145	145	136	144	184	184	236	242	229	229	80	80	309	309	308	311	89	89	92	95	134	134	217	222	178	185
17B_16	Pop_17	122	127	165	168	167	167	151	151	228	228	93	93	77	77	86	86	134	145	144	144	184	184	236	242	217	229	80	80	297	309	291	308	89	89	92	92	134	142	222	222	200	202
17B_17	Pop_17	122	127	165	168	167	167	153	153	228	228	93	93	77	77	86	86	145	145	144	144	184	184	236	236	229	229	80	80	297	297	291	311	89	91	95	95	134	134	222	222	185	185
17B_18	Pop_17	122	127	168	168	167	167	0	0	228	228	93	93	77	77	86	86	145	147	144	144	0	0	236	242	217	229	80	80	297	309	291	311	89	91	95	95	134	134	222	222	185	200
17B_19	Pop_17	122	127	168	168	167	167	153	153	228	228	93	93	77	77	86	86	147	147	136	144	184	184	236	242	217	229	76	80	297	309	291	311	89	91	95	95	134	134	222	222	185	200
17B_21	Pop_17	122	127	165	165	167	167	153	156	228	228	93	93	77	77	86	86	145	147	144	144	184	184	236	236	217	229	76	80	297	297	291	308	89	89	92	95	134	142	222	222	178	185
17B_22	Pop_17	122	127	165	168	167	167	153	153	228	228	93	93	77	77	86	86	145	145	144	144	0	0	236	236	229	229	80	80	297	309	291	311	89	91	92	95	134	134	222	222	185	200
17B_23	Pop_17	122	127	165	168	167	167	153	153	228	228	93	93	77	77	86	86	145	145	144	144	184	184	236	242	229	229	80	80	297	309	291	303	70	117	92	92	134	134	217	222	185	200
17B_24	Pop_17	122	127	165	168	167	167	0	0	228	228	93	93	77	77	86	86	145	147	144	144	184	184	236	242	221	229	76	80	297	309	291	308	89	91	92	95	134	134	217	222	185	200
17B_25	Pop_17	122	127	165	165	167	167	156	156	228	228	93	93	77	77	86	86	145	147	144	144	184	184	236	236	229	229	80	80	297	309	291	291	89	91	92	95	134	134	217	222	178	200
17B_26	Pop_17	119	127	165	168	167	167	151	151	228	228	93	93	77	77	86	86	135	145	136	144	184	184	236	236	217	229	76	80	297	297	311	311	91	106	95	95	134	134	217	222	185	200
17B_27	Pop_17	127	127	168	168	167	167	153	153	228	228	93	93	77	77	86	86	139	145	136	144	0	0	236	242	217	229	80	80	309	309	291	311	91	116	95	95	134	134	222	222	185	198
17B_29	Pop_17	122	127	165	168	167	167	151	151	228	228	93	93	77	77	86	86	145	145	144	144	184	184	236	242	217	229	76	80	297	309	291	308	89	89	92	95	134	134	222	222	185	198
17B_30	Pop_17	119	127	165	165	167	167	153	153	228	228	93	93	77	77	86	86	145	145	144	144	184	184	236	236	217	229	80	80	297	309	291	308	89	89	92	92	134	142	222	222	185	200
B_1	Pop_23	122	127	165	165	167	167	147	151	228	228	93	93	77	77	86	86	139	145	136	144	184	184	242	242	217	229	76	80	297	297	311	320	89	91	92	92	134	134	222	222	200	200
B_2	Pop_23	122	127	165	165	167	167	151	151	228	228	93	93	77	77	86	86	139	159	136	136	184	184	236	242	217	229	76	80	297	309	291	311	89	116	92	92	134	134	222	222	194	200
B_4	Pop_23	127	127	165	170	167	167	147	153	228	228	93	93	77	77	86	86	137	159	136	144	184	184	236	242	217	229	76	80	297	309	291	311	70	91	92	92	134	134	222	222	194	200
B_5	Pop_23	122	127	165	165	167	167	151	151	228	228	93	93	77	77	86	86	139	145	136	136	184	184	218	242	217	229	76	80	297	297	291	303	89	89	92	92	134	134	222	222	200	206
B_6	Pop_23	122	127	165	165	167	167	147	147	228	228	93	93	77	77	94	94	139	139	136	144	184	184	236	242	217	229	76	80	309	309	291	303	89	89	92	92	134	134	222	222	200	200
B_7	Pop_23	122	127	165	165	167	167	151	151	228	228	93	93	77	77	94	94	139	139	136	136	184	184	242	242	229	229	80	80	309	309	303	314	89	89	92	92	134	134	217	224	0	0
B_8	Pop_23	122	127	165	165	167	167	147	147	228	228	93	93	77	77	94	94	139	139	136	144	184	184	236	242	229	229	80	80	309	309	291	303	89	89	92	92	134	134	222	222	200	200
B_9	Pop_23	127	127	165	165	167	167	151	153	228	228	93	93	77	77	86	86	139	145	136	144	184	184	236	242	229	229	80	80	297	297	311	320	70	80	92	92	134	134	222	222	194	200
B_10	Pop_23	127	127	165	165	167	167	147	147	228	228	93	93	77	77	94	94	139	139	136	144	184	184	236	242	217	229	80	80	309	309	291	303	89	89	92	92	134	134	222	222	200	200
B_11	Pop_23	122	127	165	168	167	167	153	153	228	228	93	93	77	77	86	86	145	145	136	136	184	184	236	242	217	229	80	80	309	309	303	311	89	91	0	0	134	142	222	222	178	200
B_12	Pop_23	122	127	165	165	167	167	153	156	228	228	93	93	77	77	86	90	139	168	136	136	184	184	242	242	217	229	80	80	297	309	303	311	89	89	92	92	134	134	222	222	200	206
B_14	Pop_23	122	127	165	165	167	167	151	151	228	228	93	93	77	77	86	90	139	168	136	144	184	184	236	242	217	229	80	80	309	309	311	311	89	89	92	92	134	134	222	222	206	206
B_15	Pop_23	122	127	165	165	167	167	153	156	228	228	93	93	77	77	86	90	139	168	136	136	184	184	242	242	229	229	80	80	297	309	303	311	89	89	92	92	134	134	222	222	200	206
B_16	Pop_23	122	127	165	165	167	167	153	156	228	228	93	93	77	77	86	94	139	139	136	144	184	184	236	236	217	229	80	80	297	309	291	291	80	89	92	92	134	134	222	222	185	200
B_17	Pop_23	122	127	165	165	167	167	151	151	228	228	93	93	77	77	94	94	139	139	136	136	184	184	236	242	217	229	80	80	297	297	311	311	80	89	92	92	134	142	222	222	185	200
B_18	Pop_23	122	127	165	168	167	167	153	153	228	228	93	93	77	77	94	94	139	145	136	144	184	184	236	242	217	229	80	80	297	309	303	303	80	89	95	95	134	134	222	222	178	200
B_19	Pop_23	122	127	165	168	167	167	153	153	228	228	93	93	77	77	86	94	139	159	136	144	184	184	242	242	217	229	76	80	297	309	311	311	89	116	92	92	134	142	217	222	200	200
B_20	Pop_23	122	127	165	165	167	167	151	156	228	228	93	93	77	77	86	90	145	159	136	136	184	184	236	242	217	229	74	80	297	297	291	311	89	116	92	92	134	134	222	222	178	200
B_21	Pop_23	122	127	165	168	167	167	153	153	228	228	93	93	77	77	90	94	139	145	136	144	184	184	242	242	217	229	80	80	297	309	303	320	80	87	92	92	134	134	222	222	185	200
B_22	Pop_23	122	127	165	165	167	167	156	156	228	228	93	93	77	77	86	94	145	157	144	144	184	184	242	255	217	229	76	80	297	297	303	323	89	89	92	92	134	134	222	222	178	185
B_23	Pop_23	122	127	165	165	167	167	151	151	228	228	93	93	77	77	90	94	139	157	144	144	184	184	236	242	217	229	76	80	297	297	291	323	89	91	92	95	134	134	217	222	178	185
B_24	Pop_23	122	127	168	168	167	167	153	153	228	228	93	93	77	77	86	90	135	139	144	144	184	184	242	242	229	229	80	80	297	297	303	311	89	95	92	92	134	134	222	222	178	178
B_25	Pop_23	122	127	165	165	167	167	151	151	228	230	93	93	77	77	86	86	145	145	136	136	184	184	236	236	217	229	80	80	309	309	291	303	89	89	92	92	134	134	217	222	200	200
G_1	Pop_21	122	127	165	165	167	167	151	151	228	230	93	93	77	77	86	90	135	139	136	144	184	184	242	242	217	229	80	80	297	309	291	311	91	91	92	92	134	134	217	222	178	200
G_2	Pop_21	119	127	165	168	167	167	153	153	230	230	93	93	77	77	86	86	139	163	136	144	184	184	236	236	217	229	80	80	297	297	314	320	89	107	92	95	134	134	222	222	200	212
G_3	Pop_21	119	127	165	168	167	167	151	153	230	230	93	93	77	77	86	86	139	163	136	144	184	184	236	236	217	229	80	80	297	297	314	320	89	107	92	95	134	134	222	222	200	212
G_4	Pop_21	127	127	165	170	167	167	147	151	228	228	93	93	77	77	86	86	135	135	144	144	184	184	236	258	229	229	80	80	297	309	291	311	89	115	92	92	134	134	222	222	178	200
G_5	Pop_21	127	127	165	165	167	167	151	153	228	230	93	93	77	77	86	90	135	135	136	144	184	184	236	236	217	229	80	80	297	297	291	291	89	119	92	92	134	134	222	222	200	206
G_7	Pop_21	119	127	165	168	167	167	151	153	228	228	93	93	77	77	90	90	135	135	136	136	184	184	242	242	217	229	74	80	297	297	291	311	116	119	92	95	134	134	217	222	178	178
G_8	Pop_21	119	127	165	165	167	167	151	153	228	230	93	93	77	77	90	90	135	139	136	144	184	184	236	242	217	229	76	80	297	309	291	314	89	123	95	95	134	134	222	222	185	200
G_9	Pop_21	122	127	168	168	167	167	151	151	228	228	93	93	77	77	86	86	139	139	136	144	184	184	242	242	217	229	76	80	297	309	291	291	89	91	92	95	134	134	217	222	185	200
G_10	Pop_21	122	127	165	168	167	167	153	153	228	228	93	93	77	77	86	90	139	139	144	144	184	184	236	236	217	229	76	80	297	309	311	314	89	123	92	92	134	134	217	222	206	212
G_11	Pop_21	119	127	165	168	167	167	151	151	228	228	93	93	77	77	90	94	145	145	136	136	184	184	236	252	217	229	80	80	297	297	291	311	115	123	92	95	134	134	217	222	185	209
G_12	Pop_21	113	119	168	168	167	167	151	151	228	230	93	93	77	77	86	90	135	145	136	144	184	184	236	242	217	229	80	80	309	309	291	291	121	123	92	95	134	134	222	222	178	178
G_13	Pop_21	122	127	165	168	167	167	151	151	230	230	93	93	77	77	90	90	139	149	136	136	184	184	236	242	217	229	76	80	297	309	311	311	89	123	92	92	134	134	222	222	200	209
G_14	Pop_21	119	127	165	168	167	167	151	151	228	228	93	93	77	77	86	90	135	139	144	144	184	184	242	242	217	229	76	80	309	309	291	314	89	115	92	95	134	134	222	222	200	209
G_15	Pop_21	122	127	165	165	167	167	153	153	228	230	93	93	77	77	90	90	135	139	144	144	184	184	236	252	217	229	76	80	297	309	291	311	115	117	92	92	134	134	217	222	200	212
G_16	Pop_21	127	127	165	168	167	167	151	153	228	228	93	93	77	77	86	90	135	139	136	144	184	184	242	242	217	229	74	80	297	309	291	291	114	117	95	95	134	134	209	222	178	200
G_17	Pop_21	122	127	168	168	167	167	151	151	228	228	93	93	77	77	86	86	135	139	136	144	184	184	236	242	217	229	80	80	297	309	291	320	89	115	92	95	134	134	222	222	185	200
G_18	Pop_21	113	119	165	168	167	167	0	0	228	228	93	93	77	77	90	90	135	139	136	144	184	184	236	242	217	229	76	80	309	309	291	311	97	123	92	95	134	134	0	0	0	0
G_19	Pop_21	122	127	165	168	167	167	151	151	228	228	93	93	77	77	86	86	135	139	136	144	184	184	236	236	217	229	76	80	309	309	291	311	111	116	92	95	134	134	222	222	178	212
G_20	Pop_21	122	127	165	168	167	167	151	151	228	228	93	93	77	77	86	86	135	139	136	144	184	184	236	236	217	229	80	80	309	309	291	311	111	116	92	95	134	134	222	222	178	212
G_21	Pop_21	122	127	165	170	167	167	151	151	228	230	93	93	77	77	86	86	135	139	144	144	184	184	236	242	217	229	76	80	309	309	311	314	89	119	92	92	134	134	222	222	178	209
G_22	Pop_21	122	127	165	168	167	167	151	151	228	230	93	93	77	77	86	90	139	145	136	144	184	184	242	242	217	229	76	80	309	309	291	291	114	116	92	95	134	134	222	222	185	200
G_23	Pop_21	119	127	165	168	167	167	153	153	228	228	93	93	77	77	86	90	135	135	136	144	184	184	242	242	217	229	80	80	297	309	291	311	115	115	92	95	134	134	217	222	185	206
G_24	Pop_21	122	127	168	168	167	167	151	153	228	230	93	93	77	77	86	90	135	139	136	144	184	184	236	236	217	229	80	80	309	309	291	308	113	113	95	95	134	134	222	222	178	206
G_25	Pop_21	119	127	170	170	167	167	151	153	230	230	93	93	77	77	90	90	135	139	136	144	184	184	236	236	217	229	76	80	309	309	311	311	119	123	92	92	134	134	222	222	178	209
